# Supplementary material for: Improved Identification of Small Open Reading Frames Encoded Peptides by Top-Down Proteomic Approaches and De Novo Sequencing
Source: Int J Mol Sci. 2021 May 22;22(11):5476. doi: 10.3390/ijms22115476 (PMC8197016; doi:10.3390/ijms22115476)
Supplement: Supplementary file 1 [file ijms-22-05476-s001.zip]

Archive with 4 entries (4 files):
- SI_Wang_IJMS.pdf
- Table S1 SEPs identified by top down.xlsx
- Table S2 Peptide coverage compare.xlsx
- Table S3 SEPs predicted by novel peptides originated from de novo sequencing _revised.xlsx
